# Supplementary material for: Transcriptome dataset from bark and latex tissues of three Hevea brasiliensis clones
Source: Data Brief. 2020 Aug 17;32:106188. doi: 10.1016/j.dib.2020.106188 (PMC7452566; doi:10.1016/j.dib.2020.106188)
Supplement: Supplementary Data S1 — Supplementary Raw Research Data. This is open data under the CC BY license http://creativecommons.org/licenses/by/4.0/ [file mmc1.xml]

<?xml version="1.0" encoding="utf-8" standalone="no"?>
<data>
  <datasets>
    <author>mohdfahmi@unisza.edu.my;mohdfahmi49@gmail.com</author>
    <type>1</type>
    <dataset>
      <name>The Transcriptome Dataset Analysis from Three Malaysia Rubber Clones (Hevea brasiliensis)</name>
      <caption />
      <description>Hevea brasiliensis has contribute a major share to the agricultural economy of Malaysia. In the current scenario, Malaysia is the world's fourth biggest producer after Thailand, Indonesia and Vietnam. The increasing of natural rubber production is necessary to maintain high demand of rubber products. The major problem concerning the rubber industry is lack of chromosome/genome level information to support quality breeding programs for enhancing agronomic traits of commercial importance. A clear </description>
      <filetype>
        <name />
      </filetype>
      <filesize />
      <source>0</source>
      <sourcename>Original Data</sourcename>
      <access>
        <type>1</type>
        <name>Data available in data repository</name>
        <reponame>NCBI</reponame>
        <PersistentId />
        <deeplinkurl>https://www.ncbi.nlm.nih.gov/bioproject/PRJNA629890</deeplinkurl>
      </access>
    </dataset>
  </datasets>
</data>
